# Supplementary material for: The Effects of Statins on Neurotransmission and Their Neuroprotective Role in Neurological and Psychiatric Disorders
Source: Molecules. 2021 May 11;26(10):2838. doi: 10.3390/molecules26102838 (PMC8150718; doi:10.3390/molecules26102838)
Supplement: Supplementary file 1 [file molecules-26-02838-s001.zip]

Archive with 1 entries (1 files):
- molecules-1198533-SI.pdf
